# Supplementary material for: New Aptamer/MoS2/Ni-Fe LDH Photoelectric Sensor for Bisphenol A Determination
Source: Nanomaterials (Basel). 2021 Dec 28;12(1):78. doi: 10.3390/nano12010078 (PMC8746877; doi:10.3390/nano12010078)
Supplement: Supplementary file 1 [file nanomaterials-12-00078-s001.zip]

Archive with 1 entries (1 files):
- nanomaterials-1366344-supplementary.pdf
